# Supplementary material for: The Synchronized Progression from Mitosis to Meiosis in Female Primordial Germ Cells between Layers and Broilers
Source: Genes (Basel). 2023 Mar 23;14(4):781. doi: 10.3390/genes14040781 (PMC10137798; doi:10.3390/genes14040781)
Supplement: Supplementary file 1 [file genes-14-00781-s001.zip]

Archive with 1 entries (1 files):
- genes-2250108-supplementary.pdf
